# Supplementary material for: Ileocolonic Healing after Small Ileocecal Resection in Mice: NOD2 Deficiency Impairs Anastomotic Healing by Local Mechanisms
Source: J Clin Med. 2023 May 22;12(10):3601. doi: 10.3390/jcm12103601 (PMC10219437; doi:10.3390/jcm12103601)
Supplement: Supplementary file 1 [file jcm-12-03601-s001.zip]

Archive with 1 entries (1 files):
- jcm-2354765-supplementary.pdf
